# Supplementary material for: Overnutrition in mice impairs thyroid hormone biosynthesis and utilization, causing hypothyroidism, despite remarkable thyroidal adaptations
Source: J Clin Invest. 2026 Apr 15;136(8):e194207. doi: 10.1172/JCI194207 (PMC13078877; doi:10.1172/JCI194207)
Supplement: Supporting data values [file jci-136-194207-s217.xlsx]

## Sheet: Fig. 1B
Time (wks)		CD caloric intake (one cage's repeated measures per column)				CD mean		HF+SD caloric intake (one cage's repeated measures per column)					HF+SD mean
1		8.03429	7.81714	8.46857	8.68571	8.25143		11.9739	12.5622	11.0423	11.7156	13.4898	12.1568
2		9.01143	8.36	10.4229	8.46857	9.06571		10.9353	11.2488	11.6508	10.869	13.7481	11.6904
3		8.46857	7.38286	8.90286	8.68571	8.36		11.6287	11.9533	12.0418	11.3172	12.8055	11.9493
4		8.57714	7.49143	8.36	8.46857	8.22429		11.4056	11.4056	12.0714	10.773	13.311	11.7933
5		8.90286	7.92571	8.79429	9.88	8.87571		11.9312	11.1217	11.9553	11.4905	14.0395	12.1076
6		8.68571	7.38286	8.25143	8.90286	8.30571		12.2282	11.4629	12.1397	11.2433	13.512	12.1172

## Sheet: Fig. 1C
Time (wks)		CD BW (one mouse's repeated measures per column)																				CD mean		HF+SD BW (one mouse's repeated measures per column)																									HF+SD mean
0		20.8	20.2	20.1	20.6	20.6	22.7	21.2	23.3	22.6	22.3	24.9	21.3	23.7	22.6	24.3	23.7	21.8	21.5	20	23.8	22.1		19.3	22.3	21.3	22.2	20.5	23	21.7	22	24.9	22.9	21.3	21.6	24.6	22.8	22.3	20.1	19.5	22.2	18.7	21.6	23.3	24.6	22.5	21.8	21	21.92
1		21.5	20.9	20.3	22.2	21	23.1	22.6	24.1	24.1	22.6	25.5	21.7	24.2	23.9	25.1	24.4	22.6	23.1	21.4	24.1	22.92		22.4	24.7	24	23.9	22.7	26.4	24.6	24.9	30	26.1	22.7	24.4	26.7	24.4	24.8	24.1	22.6	24.1	19.7	23.7	25.5	27.1	25.1	24.5	25.6	24.588
2		23.1	21.8	21.8	23.5	21.7	23.2	22.7	24.9	25.4	23.1	26.9	23.2	25.6	25.2	27.1	24.7	22.7	23.2	22.2	23.8	23.79		23.3	25.6	24.7	24.7	23.8	27.6	26.1	26.8	32.9	27.4	23.7	25.4	28.5	25.8	26.7	25.9	23.8	25.5	20.4	24.9	26.9	28.8	27.1	26.2	28.1	26.024
3		23.8	22.7	22.4	24.1	22.6	23.3	23.1	25.1	24.9	23.7	27.4	23.4	26.1	26	27.6	25.9	22.8	24.5	22.8	23.9	24.305		24.6	26.8	25.6	26.6	24.5	29.4	27.4	28.8	36.2	29.6	24.8	27.3	30.8	27.4	27.9	26.9	24.3	26.9	21.3	26.6	27.4	30.6	27.9	26.5	28.8	27.396
4		23.9	22.6	22.3	24.7	23.5	23.9	23.7	25.2	25.4	23.5	27.1	23.7	26.3	24.6	27.7	25.5	23.5	24.5	23.4	24.6	24.48		26	28.6	26.8	27.6	25.1	31.2	29.4	30.9	39.5	31.9	26.2	29.1	32.9	29	28.7	28.1	25.7	28.2	22.4	27.6	28.6	34.1	30.1	28.2	30.7	29.064
5		24.6	22.7	24.2	25.6	23.7	25	24.4	26	25.7	24.5	27.8	23.5	27.3	25.2	28.4	27.1	25.2	25.1	25.1	25.4	25.325		27.9	29.5	27.8	28.3	26	33	31.1	31.9	41.1	33.7	27.3	30.4	34.5	30.1	29.7	29	27	28.5	23.1	28	29.9	36	31.7	31.2	32.5	30.368
6		24.9	22.8	24.4	26	24.2	24.7	24.6	26.4	26	24.5	27.8	24	26.7	25.6	28.7	26.9	25.6	26.1	24.3	26.3	25.525		30.4	31.2	28.8	29.3	26.4	34.5	32.9	33.5	43.8	35.3	27.7	31.7	37.1	31.6	31.1	30.4	27.4	29.5	23	28.3	31.7	37.8	33.6	31.9	33.6	31.7

## Sheet: Fig. 1D
CD BAT	HF+SD BAT		CD iWAT	HF+SD iWAT		CD gWAT	HF+SD gWAT
32.3	68		276.5	940.2		402.3	1457.7
41.1	48.9		307	875.2		587.1	1272.2
43.7	53.9		420.4	414.7		534.4	743.1
34.9	52.6		288	578		453.4	1059.6
34.2	34.5		278.5	289.3		385.2	550.3
36.2	49.8		361.6	1043.5		588.1	1910.4
46	55.5		518.5	1088.6		746.1	1951.2
40.5	55.3		621	846.4		936.7	1960.2
58.7	62.4		566.7	1772		808.4	2680.3
47.2	51.7		313.9	1486.1		564.9	2123.7
95.7	51.6		650.5	791.1		913.6	1099.2
63.7	64.9		415.1	1006		571.9	1727.1
111.9	70.1		616.7	1277.6		854.2	2184.5
87	58.7		426.9	667.6		659.9	1188.4
62	61		425.9	566.1		712.2	1210.2
44	62.8		407.6	714.8		556.1	932
52.9	57.5		440	654.4		529	1116.2
30.1	55.2		378.2	631.7		635.5	1150.4
41.8	51.3		321.2	316.7		510.4	379.2
42.8	46.3		588.2	559.2		788	794.8
	48			739.8			1515.8
	89.1			1521.4			2257.4
	66.2			1433.2			1769.3
	57			824.9			1760.1
	62.2			826.6			1608.1

## Sheet: Fig. 1E
Time (wks)		CD serum T3 (one mouse's repeated measures per column)						HF+SD serum T3 (one mouse's repeated measures per column)
0		18.33	17.04	16.89	14.77	15.39		17.68	19.42	17.55	17.13	14.27	19.07	14.18	14.14	17.89	20.06
3		16.98	17.04	15.28	13.81	14.11		17.09	17.59	16.42	17.83	13.11	18.18	13.16	13.65	12.13	18.11
6		17.85	17	15.95	15.74	13.38		11.65	18.15	16.81	18.54	16	15.25	14.67	14.6	13.81	11.1

## Sheet: Fig. 1F
Time (wks)		CD serum T4 (one mouse's repeated measures per column)											HF+SD serum T4 (one mouse's repeated measures per column)
0		21.46	23.3	23.49	20.18	20.39	18.45	16.43	18.98	19.82	21.62		20.93	21.78	16.79	20.66	20.27	21.69	21	19.75	19.83	20.41
3		20.78	19.78	19.85	24.75	21.57	24.2	20.45	20.59	20.96	20.56		15.29	15.66	14.9	16.99	16.17	15.9	14.47	14.98	14.27	18.63
6		23.22	20.01	21.84	24.83	18.15	21.04	20.11	20.65	19.74	21.9		13.83	15.51	13.03	14.7	14.66	14.86	17.59	14.88	16.11	17.17

## Sheet: Fig. 1G
Time (wks)		CD serum TSH (one mouse's repeated measures per column)											HF+SD serum TSH (one mouse's repeated measures per column)
0		142.92	292.19	133.78	90.38	66.46	334.72	524.21	196.98	391.21	621.05		241.23	260.23	312.41	148.99	318.18	141.4	284.94	422.49	172.36	384.09
3		332.56	593.02	433.84	112.24	142.92	177.6	277.69	232.43	390.5	446.59		889.97	1124.45	384.09	309.53	375.52	93.52	1058.51	1029.09	799.22	477.7
6		440.93	677.01	688.19	445.18	517.17	534.06	306.64	284.94	239.76	560.76		614.04	670.02	606.34	848.77	952.84	907.43	1066.92	1218.73	1075.34	1685.24

## Sheet: Fig. 1H
Thyroid weight
CD 3W	HF+SD 3W		CD 6W	HF+SD 6W
0.7	1.3		0.9	3
1	1.7		2.4	3.2
1.1	1.4		1.2	3.1
0.9	1.8		1.6	1.4
1.2	1.6		2.2	3.3
1	2		2.2	4
1.1	1.3		1.2	2.8
1.1	1.5		2.2	3.7
1.2	1.8		1.9	2.5
			2.2	3.9
			1.4	3.5
			1.7	3.2
			1.9	4.9
			2.4	3
			1.6	4.6
				3.4
				2.9
				3.4
				2.6
				3

## Sheet: Fig. 2A
D3 activity
CD hippocampus	HF+SD hippocampus		CD cortex	HF+SD cortex
500.3	605		378.2	415.1
629.4	709		441.1	406
545.7	466.1		320.2	372.3
418.4	517.6		431.1	347.3
444.6	361.8		409.6	359.8
492	517.9		442.1	396.9

## Sheet: Fig. 2B
D1 activity
CD	HF+SD
37.9	59.5
26.5	35.9
24.6	46.2
40.1	47.9
39	65.3
25.6	53.1

## Sheet: Fig. 2C
D2 activity
CD	HF+SD
13.4	11.8
11	16.6
18.2	10.9
14.9	11.4
12	10.1
11.1	7.9

[truncated: 76 more sheets: Fig. 2E, Fig. 3A, Fig. 3B, Fig. 3C, Fig. 3D, Fig. 4C, Fig. 4D, Fig. 4G, Fig. 4H, Fig. 5C, Fig. 5D, Fig. 5F, Fig. 5G, Fig. 5I, Fig. 6B, Fig. 7A, Fig. 7B, Fig. 7C, Fig. 7D, Fig. 7E …]
